# Supplementary material for: Infant CPAP for low-income countries: An experimental comparison of standard bubble CPAP and the Pumani system
Source: PLoS One. 2018 May 16;13(5):e0196683. doi: 10.1371/journal.pone.0196683 (PMC5955547; doi:10.1371/journal.pone.0196683)
Supplement: S1 Table — Pressure measured at the patient interface and presented as means with standard deviation (SD) for flows using 1 L/min intervals (bins). Statistical comparison was performed for each flow category, including all systems and submersion depths. Letters (a-z, A-G) indicate no statistical difference (ANOVA with Bonferroni correction). For flow category 0 L/min, multiple comparisons were not significant (indicated by *). (XLSX) [file pone.0196683.s001.xlsx]

## Sheet: Sheet1
		0 cm					3.0 cm					5.0 cm					7.0 cm
		Count	Mean	SD	SD		Count	Mean	SD	SD		Count	Mean	SD	SD		Count	Mean	SD	SD
Diamedica	0	754	0.0215708	0.138589	(0,14)	*	802	3.68489	0.386974	(0,39)	*	362	6.37675	0.263417	(0,26)	*	451	8.05202	0.46628	(0,47)	*
	1	448	0.0491843	0.139843	(0,14)	a	850	3.8234	0.5605	(0,56)		427	6.31447	0.552941	(0,55)		550	8.42281	0.49743	(0,50)
	2	340	0.0982523	0.14589	(0,15)	e	593	3.88929	0.613569	(0,61)		491	6.35541	0.580272	(0,58)		533	8.48883	0.517172	(0,52)
	3	336	0.157263	0.14927	(0,15)	i	434	4.05157	0.706982	(0,71)		554	6.55283	0.614589	(0,61)		466	8.58571	0.576561	(0,58)
	4	372	0.234572	0.143949	(0,14)	l	477	4.16227	0.73173	(0,73)		431	6.54601	0.634766	(0,63)		467	8.71849	0.584545	(0,58)
	5	544	0.337971	0.147988	(0,15)	n	612	4.23526	0.882123	(0,88)	o,p	401	6.75902	0.794579	(0,79)	q	440	8.70084	0.72264	(0,72)
	6	501	0.432071	0.154892	(0,15)	r	634	4.23207	0.778095	(0,78)	s	377	6.74729	0.832303	(0,83)		423	8.88155	0.684143	(0,68)
	7	414	0.547503	0.147461	(0,15)	t	559	4.46866	0.870129	(0,87)	u,v	483	6.94834	0.804432	(0,80)		349	9.0457	0.819799	(0,82)	w
	8	352	0.663459	0.148036	(0,15)	z	545	4.58504	0.857443	(0,86)		361	7.02163	0.884203	(0,88)	A	392	9.1655	0.855327	(0,86)	B
	9	379	0.805236	0.137358	(0,14)	C	523	4.61344	0.867041	(0,87)		479	7.22553	0.904475	(0,90)	D	320	9.26024	0.93237	(0,93)	E
	10	354	0.940856	0.182238	(0,18)	F	505	4.90939	0.905546	(0,91)		634	7.34763	0.870459	(0,87)	G	361	9.45532	0.786106	(0,79)
Fisher-Paykel	0	1265	0.0183654	0.132512	(0,13)	*	527	3.27004	0.470908	(0,47)	*	632	5.57841	0.353308	(0,35)	*	432	7.48102	0.240201	(0,24)	*
	1	632	0.0491602	0.140636	(0,14)	a	545	3.3122	0.638215	(0,64)		612	5.56389	0.578802	(0,58)		531	7.48516	0.509501	(0,51)
	2	414	0.0958006	0.14138	(0,14)	e	521	3.55477	1.10177	(1,10)		435	5.81341	1.01234	(1,01)		501	7.65537	0.828147	(0,83)
	3	337	0.154818	0.142362	(0,14)	i	416	3.63594	1.56814	(1,57)		503	5.92427	1.33795	(1,34)		401	7.69213	1.23572	(1,24)
	4	450	0.24485	0.143947	(0,14)	l	396	3.7299	1.77159	(1,77)	m	450	5.9354	1.71411	(1,71)		379	7.87557	1.48854	(1,49)
	5	478	0.341775	0.141067	(0,14)	n	362	4.03817	2.31026	(2,31)	o	394	5.95319	1.94348	(1,94)		438	8.22037	1.86795	(1,87)
	6	430	0.455564	0.155951	(0,16)	r	370	4.40301	2.43711	(2,44)	s	360	5.83084	2.02849	(2,03)		487	8.54543	2.01846	(2,02)
	7	421	0.587051	0.14392	(0,14)	t	385	4.30392	2.45281	(2,45)	u,x	344	6.41556	2.36549	(2,37)	y	618	8.41114	2.31302	(2,31)
	8	408	0.71989	0.151107	(0,15)	z	421	3.91625	2.61605	(2,62)		381	6.78756	2.47942	(2,48)	A	643	8.35381	2.48207	(2,48)
	9	429	0.899273	0.161075	(0,16)	C	415	4.07383	2.61795	(2,62)		348	6.77664	2.68085	(2,68)		573	8.68709	2.69459	(2,69)
	10	406	1.09988	0.171516	(0,17)	F	411	4.29231	2.4657	(2,47)		333	7.18669	2.68779	(2,69)	G	533	8.32336	2.66412	(2,66)
Pumani	0	1095	0.0336581	0.136268	(0,14)	*	436	0.0467212	0.134799	(0,13)	*	493	0.0506291	0.135206	(0,14)	*	743	0.0590507	0.143971	(0,14)	*
	1	602	0.175079	0.153777	(0,15)		339	0.436134	0.224325	(0,22)	b,c	389	0.379025	0.235086	(0,24)	b,d	482	0.396943	0.233074	(0,23)	c,d
	2	485	0.502544	0.195247	(0,20)		380	1.36574	0.378241	(0,38)	f,g	369	1.39759	0.386724	(0,39)	f,h	340	1.36132	0.428417	(0,43)	g,h
	3	463	0.978452	0.222267	(0,22)		501	2.74968	0.410927	(0,41)	j	454	2.86388	0.52273	(0,52)	j,k	342	2.97234	0.605276	(0,61)	k
	4	381	1.62827	0.253389	(0,25)		585	3.56993	0.384076	(0,38)	m	535	4.74013	0.462158	(0,46)		276	5.12734	0.607498	(0,61)
	5	491	2.40965	0.287525	(0,29)		771	4.27828	0.499676	(0,50)	p	600	5.63675	0.411368	(0,41)		308	6.8762	0.409729	(0,41)	q
	6	550	3.37899	0.34106	(0,34)		781	5.27755	0.715688	(0,72)		700	6.49066	0.542156	(0,54)		466	7.8973	0.465798	(0,47)
	7	449	4.48838	0.365521	(0,37)	v,x	759	6.36889	0.723957	(0,72)	y	587	7.54222	0.637631	(0,64)		384	8.83657	0.557563	(0,56)	w
	8	480	5.81148	0.405656	(0,41)		603	7.6209	0.74613	(0,75)		619	8.87673	0.667079	(0,67)	B	337	10.095	0.611132	(0,61)
	9	433	7.18007	0.48727	(0,49)	D	625	9.1184	0.95009	(0,95)	E	541	10.2032	0.773427	(0,77)		379	11.4836	0.742897	(0,74)
	10	434	8.75939	0.518887	(0,52)		504	10.6242	1.01919	(1,02)		438	11.7291	0.860013	(0,86)		464	12.9499	0.889814	(0,89)
S1 Table. Generated pressure with fresh gas flows 0 to 10 L/min at fixed submersion depths (0, 3.0, 5.0, 7.0 cm). Pressure measured at the patient interface and presented as means with standard deviation (SD) for flows using 1 L/min intervals (bins). Statistical comparison was performed for each flow category, including all systems and submersion depths. Letters (a-z, A-G) indicate no statistical…
