# Supplementary material for: Infant CPAP for low-income countries: An experimental comparison of standard bubble CPAP and the Pumani system
Source: PLoS One. 2018 May 16;13(5):e0196683. doi: 10.1371/journal.pone.0196683 (PMC5955547; doi:10.1371/journal.pone.0196683)
Supplement: S2 Table — Flow measured at bleed valve exit port and presented as means with SD for flows and CPAP using 1 L/min and 1 cm H2O intervals (bins). Statistical comparison was performed for each flow and pressure category, including all submersion depths. Letters (a-z, A-Z, α-δ) indicate no statistical difference (ANOVA with Bonferroni correction). For flow category 0 L/min and pressure category 0 cm H2O, multiple comparisons were not significant (indicated by *). (XLSX) [file pone.0196683.s002.xlsx]

## Sheet: Blad2
	Bleed valve flow [L/min]										Bleed valve flow [L/min]
				n	Mean	Standard Deviation	SD							n	Mean	Standard Deviation	SD
PU_varFG_00mm	No submersion	Fresh gas flow	0	728	0.03	0.05	(0,05)	PU_varFG_00mm	*		No submersion	Pressure	0	1385	0.19	0.21	(0,21)	*
	0 cm	[L/min]	1	465	0.29	0.1	(0,10)				0 cm	[cm H2O]	1	834	0.91	0.19	(0,19)	g,h,i
			2	431	0.64	0.09	(0,09)						2	617	1.43	0.14	(0,14)	m,n
			3	433	0.95	0.09	(0,09)						3	522	1.82	0.1	(0,10)	r,s
			4	449	1.26	0.09	(0,09)						4	487	2.13	0.1	(0,10)	u,v,w
			5	479	1.58	0.1	(0,10)						5	480	2.41	0.09	(0,09)	A,B,C
			6	568	1.92	0.1	(0,10)						6	364	2.64	0.07	(0,07)	G,H,I
			7	542	2.26	0.09	(0,09)						7	350	2.88	0.07	(0,07)	M,N
			8	562	2.57	0.09	(0,09)						8	273	3.08	0.07	(0,07)	P,Q,R
			9	503	2.9	0.09	(0,09)						9	187	3.29	0.06	(0,06)	V,W,X
			10	357	3.23	0.1	(0,10)						10	344	3.52	0.08	(0,08)
PU_varFG_30mm	Submersion of	Fresh gas flow	0	668	0.06	0.08	(0,08)	PU_varFG_30mm	*		Submersion of	Pressure	0	1007	0.19	0.21	(0,21)	*
	3.0 cm	[L/min]	1	518	0.53	0.16	(0,16)		a,b		3.0 cm	[cm H2O]	1	434	0.91	0.22	(0,22)	g,j,k
			2	434	1.16	0.16	(0,16)		d				2	391	1.43	0.14	(0,14)	m,o,p
			3	603	1.69	0.14	(0,14)						3	778	1.86	0.11	(0,11)
			4	617	1.96	0.1	(0,10)						4	704	2.14	0.14	(0,14)	u,x,y
			5	521	2.18	0.12	(0,12)						5	583	2.43	0.18	(0,18)	A,D,E
			6	559	2.44	0.15	(0,15)						6	446	2.67	0.2	(0,20)	G,J,K
			7	559	2.7	0.16	(0,16)						7	450	2.89	0.22	(0,22)	M,O
			8	576	2.99	0.18	(0,18)						8	448	3.11	0.21	(0,21)	P,S,T
			9	599	3.27	0.18	(0,18)						9	350	3.29	0.24	(0,24)	V,Y,Z
			10	497	3.57	0.17	(0,17)						10	336	3.49	0.22	(0,22)	β,γ
PU_varFG_50mm	Submersion of	Fresh gas flow	0	498	0.07	0.08	(0,08)	PU_varFG_50mm	*		Submersion of	Pressure	0	808	0.22	0.21	(0,21)	*
	5.0 cm	[L/min]	1	501	0.54	0.17	(0,17)		a,c		5.0 cm	[cm H2O]	1	542	0.9	0.2	(0,20)	h,j,l
			2	537	1.12	0.18	(0,18)		e				2	344	1.42	0.14	(0,14)	o,q
			3	450	1.74	0.18	(0,18)		f				3	244	1.83	0.1	(0,10)	r,t
			4	433	2.28	0.12	(0,12)						4	232	2.13	0.1	(0,10)	v,x,y
			5	440	2.53	0.09	(0,09)						5	507	2.43	0.09	(0,09)	B,D,F
			6	470	2.74	0.11	(0,11)						6	480	2.67	0.11	(0,11)	H,J,L
			7	506	2.96	0.13	(0,13)						7	490	2.89	0.14	(0,14)	N,O
			8	540	3.22	0.14	(0,14)						8	416	3.11	0.17	(0,17)	Q,S,U
			9	513	3.49	0.15	(0,15)						9	390	3.3	0.18	(0,18)	W,Y,α
			10	469	3.79	0.16	(0,16)						10	345	3.5	0.21	(0,21)	β,δ
PU_varFG_70mm	Submersion of	Fresh gas flow	0	849	0.04	0.07	(0,07)	PU_varFG_70mm			Submersion of	Pressure	0	1081	0.13	0.19	(0,19)	*
	7.0 cm	[L/min]	1	370	0.54	0.17	(0,17)		b,c		7.0 cm	[cm H2O]	1	384	0.91	0.2	(0,20)	i,k,l
			2	393	1.14	0.18	(0,18)		d,e				2	324	1.45	0.13	(0,13)	n,p,q
			3	547	1.75	0.17	(0,17)		f				3	321	1.82	0.1	(0,10)	s,t
			4	557	2.33	0.17	(0,17)						4	287	2.13	0.1	(0,10)	w,y,z
			5	609	2.84	0.1	(0,10)						5	247	2.42	0.09	(0,09)	C,E,F
			6	501	3.04	0.09	(0,09)						6	206	2.65	0.07	(0,07)	I,K,L
			7	495	3.25	0.1	(0,10)						7	593	2.91	0.06	(0,06)
			8	402	3.48	0.12	(0,12)						8	522	3.1	0.09	(0,09)	R,T,U
			9	421	3.75	0.15	(0,15)						9	411	3.29	0.1	(0,10)	X,Z,α
			10	326	4.01	0.13	(0,13)						10	321	3.48	0.16	(0,16)	γ,δ
	S2 Table. Pumani system bleed valve flow with fresh gas flows 0 to 10 L/min at fixed submersion depths (0, 3.0, 5.0, 7.0 cm). Flow measured at bleed valve exit port and presented as means with SD for flows and CPAP using 1 L/min and 1 cm H2O intervals (bins). Statistical comparison was performed for each flow and pressure category, including all submersion depths. Letters (a-z, A-Z, α-δ) indicate…

## Sheet: Blad1
Supplemental table 2: Pumani systemt bleed valve flow at increasing fresh gas flow (top) and increasing CPAP (bottom) at at fixed submersion depths (0, 30, 50 and 70 mm). Flow measured at bleed valve exit port and presented as means with SD for flows and CPAP using 1 L/min and 1 cm H2O intervals (bins). Letters A to O indicate no statistical difference (ANOVA with bonferroni correction) with rela…
Flow is bleed flow and Bias is fresh gas flow
