# Supplementary material for: Infant CPAP for low-income countries: An experimental comparison of standard bubble CPAP and the Pumani system
Source: PLoS One. 2018 May 16;13(5):e0196683. doi: 10.1371/journal.pone.0196683 (PMC5955547; doi:10.1371/journal.pone.0196683)
Supplement: S3 Table — Pressure measured at the patient interface and presented as means with standard deviation (SD) for flows using 1 L/min intervals (bins). Statistical comparison was performed for each flow category, including all systems and submersion depths. Letters (a-z, A-Z, α-ξ) indicate no statistical difference (ANOVA with Bonferroni correction). For flow categories -1, 0 and 1 L/min, multiple comparisons were not significant (indicated by *). (XLSX) [file pone.0196683.s003.xlsx]

## Sheet: Sheet1
		Diamedica					Fisher-Paykel					Rusch 3,0 mm					Rusch 3,5 mm					Pumani Uncut					Pumani Cutpoint 1					Pumani Cutpoint 2					Pumani Cutpoint 3					Pumani Cutpoint 4					Pumani Cutpoint 5
		pressure [cm H2O]					pressure [cm H2O]					pressure [cm H2O]					pressure [cm H2O]					pressure [cm H2O]					pressure [cm H2O]					pressure [cm H2O]					pressure [cm H2O]					pressure [cm H2O]					pressure [cm H2O]
		n	Mean	Standard Deviation	SD		n	Mean	Standard Deviation	SD		n	Mean	Standard Deviation	SD		n	Mean	Standard Deviation	SD		n	Mean	Standard Deviation	SD		n	Mean	Standard Deviation	SD		n	Mean	Standard Deviation	SD		n	Mean	Standard Deviation	SD		n	Mean	Standard Deviation	SD		n	Mean	Standard Deviation
fresh gas flow	-10	409	-3.20379	0.244704	(0,24)		209	-1.03854	0.162139	(0,16)		436	-15.2991	0.777519	(0,78)		410	-7.97255	0.390042	(0,39)		421	-13.1057	0.796846	(0,80)		384	-12.4415	0.731277	(0,73)	a	399	-12.4012	0.829325	(0,83)	a	413	-10.6236	0.666847	(0,67)		387	-5.39916	0.36075	(0,36)		377	-2.89297	0.220489
[L/min]	-9	428	-2.65544	0.209514	(0,21)		209	-0.913701	0.155045	(0,16)		424	-12.8334	0.672889	(0,67)		435	-6.7987	0.368039	(0,37)		446	-10.8561	0.738562	(0,74)		427	-10.4566	0.715759	(0,72)	b	390	-10.4395	0.70486	(0,70)	b	396	-8.87433	0.592734	(0,59)		412	-4.56875	0.31658	(0,32)		449	-2.39585	0.207301
	-8	392	-2.15871	0.196097	(0,20)		191	-0.816479	0.155271	(0,16)		417	-10.6192	0.641589	(0,64)		388	-5.72559	0.342766	(0,34)		410	-8.79296	0.690617	(0,69)		392	-8.44071	0.648946	(0,65)	c	396	-8.50363	0.637133	(0,64)	c	354	-7.31775	0.535173	(0,54)		404	-3.78368	0.292246	(0,29)		361	-1.9774	0.18675
	-7	420	-1.71727	0.199398	(0,20)	d	211	-0.707834	0.14683	(0,15)		430	-8.62628	0.55905	(0,56)		437	-4.68757	0.326317	(0,33)		389	-7.00018	0.543488	(0,54)		405	-6.72621	0.538237	(0,54)	e	418	-6.71447	0.552732	(0,55)	e	447	-5.81466	0.524238	(0,52)		373	-3.08753	0.25458	(0,25)		416	-1.57202	0.186827
	-6	429	-1.32095	0.185854	(0,19)	f	249	-0.607449	0.162858	(0,16)	g	407	-6.904	0.496456	(0,50)		407	-3.73395	0.307891	(0,31)		449	-5.34565	0.526531	(0,53)		403	-5.13039	0.47569	(0,48)	h	387	-5.14605	0.46141	(0,46)	h	400	-4.41137	0.41	(0,41)		399	-2.4748	0.264051	(0,26)		406	-1.24183	0.174182
	-5	394	-0.969989	0.178119	(0,18)	i	284	-0.50031	0.164324	(0,16)	j	412	-5.2729	0.481873	(0,48)		392	-2.86971	0.279756	(0,28)		389	-3.82133	0.400374	(0,40)	l,m	369	-3.76273	0.378263	(0,38)	k,l	361	-3.81629	0.366628	(0,37)	k,m	345	-3.30799	0.329071	(0,33)		408	-1.89662	0.236417	(0,24)		418	-0.903448	0.162134
	-4	410	-0.673353	0.170604	(0,17)	n	323	-0.371578	0.160964	(0,16)	o	434	-3.7639	0.432783	(0,43)		427	-2.06708	0.259146	(0,26)		425	-2.63043	0.358567	(0,36)	q,r	410	-2.62014	0.341446	(0,34)	p,q	427	-2.65801	0.351952	(0,35)	p,r	452	-2.29496	0.329654	(0,33)		403	-1.36359	0.201497	(0,20)		414	-0.629517	0.158469
	-3	441	-0.420915	0.166768	(0,17)	s	416	-0.241415	0.159834	(0,16)	t	407	-2.46252	0.378596	(0,38)		421	-1.38336	0.237847	(0,24)		394	-1.64893	0.294208	(0,29)	v,w	394	-1.66618	0.297799	(0,30)	u,v	403	-1.69113	0.306299	(0,31)	u,w	385	-1.45586	0.253181	(0,25)		396	-0.920242	0.205031	(0,21)		406	-0.397744	0.157918
	-2	419	-0.208936	0.151196	(0,15)	x	389	-0.126337	0.143546	(0,14)	y	425	-1.36736	0.309975	(0,31)		410	-0.783103	0.215452	(0,22)	C	424	-0.880549	0.250464	(0,25)	A,B	436	-0.91298	0.257497	(0,26)	z,A	435	-0.899153	0.262948	(0,26)	z,B	430	-0.796227	0.233802	(0,23)	C	439	-0.529663	0.186185	(0,19)		434	-0.202468	0.153644
	-1	397	-0.0583633	0.150024	(0,15)	*	408	-0.0261256	0.13935	(0,14)	*	388	-0.508139	0.263651	(0,26)	*	398	-0.291813	0.188432	(0,19)	*	382	-0.295811	0.209428	(0,21)	*	376	-0.313341	0.207095	(0,21)	*	377	-0.30706	0.223213	(0,22)	*	383	-0.278102	0.195708	(0,20)	*	382	-0.190153	0.179948	(0,18)	*	388	-0.0672471	0.138549
	0	522	0.0289581	0.14938	(0,15)	*	519	0.0230905	0.137271	(0,14)	*	513	0.021822	0.180234	(0,18)	*	515	0.0301107	0.157793	(0,16)	*	529	0.0328491	0.15058	(0,15)	*	519	-0.00389651	0.155107	(0,16)	*	517	0.00683779	0.161192	(0,16)	*	519	-0.000270268	0.161001	(0,16)	*	514	0.00487151	0.154127	(0,15)	*	503	0.0105567	0.136143
	1	373	0.121381	0.140738	(0,14)	*	379	0.088587	0.141842	(0,14)	*	387	0.53386	0.249807	(0,25)	*	378	0.325499	0.182441	(0,18)	*	382	0.366167	0.215991	(0,22)	*	388	0.32587	0.216561	(0,22)	*	395	0.354124	0.21123	(0,21)	*	392	0.313613	0.19547	(0,20)	*	382	0.224815	0.184743	(0,18)	*	388	0.0826797	0.145334
	2	428	0.262333	0.164602	(0,16)	D	416	0.200918	0.147834	(0,15)		425	1.32544	0.302777	(0,30)		438	0.788186	0.205019	(0,21)		431	1.02896	0.267376	(0,27)	F	420	0.974939	0.272093	(0,27)	E	420	0.998974	0.270467	(0,27)	E,F	421	0.870215	0.242284	(0,24)		436	0.564266	0.192224	(0,19)		442	0.252182	0.153983
	3	434	0.471435	0.160293	(0,16)	G	410	0.310848	0.157731	(0,16)		421	2.30611	0.349798	(0,35)		423	1.35306	0.220765	(0,22)		424	1.89749	0.328719	(0,33)	I,J	421	1.84597	0.327078	(0,33)	H,I	417	1.8571	0.327397	(0,33)	H,J	413	1.60849	0.288192	(0,29)		422	0.993436	0.211925	(0,21)		428	0.473847	0.16303
	4	400	0.725597	0.165435	(0,17)	K	441	0.486925	0.157433	(0,16)		423	3.46341	0.39536	(0,40)		423	1.99638	0.244194	(0,24)		414	2.98082	0.373941	(0,37)	M,N	427	2.92835	0.375999	(0,38)	L,M	430	2.92862	0.383753	(0,38)	L,N	430	2.53113	0.326664	(0,33)		415	1.48139	0.216391	(0,22)		406	0.749547	0.168612
	5	421	1.04709	0.183309	(0,18)	O	426	0.679568	0.160611	(0,16)		415	4.82334	0.444449	(0,44)		411	2.73832	0.266146	(0,27)		433	4.34084	0.461006	(0,46)	Q,R	415	4.28649	0.437532	(0,44)	P,Q	421	4.27582	0.44753	(0,45)	P,R	418	3.67492	0.377391	(0,38)		423	2.07043	0.245152	(0,25)		425	1.07701	0.184493
	6	421	1.4161	0.182031	(0,18)	S	423	0.913601	0.166025	(0,17)		427	6.3914	0.506214	(0,51)		418	3.57667	0.2912	(0,29)		402	5.91487	0.488194	(0,49)	U,V	428	5.87007	0.500681	(0,50)	T,U	422	5.86715	0.506076	(0,51)	T,V	424	5.01448	0.443789	(0,44)		424	2.75255	0.259902	(0,26)		416	1.47208	0.184579
	7	437	1.84548	0.210172	(0,21)	W	422	1.16892	0.168059	(0,17)		424	8.09517	0.539115	(0,54)		433	4.4825	0.319124	(0,32)		437	7.68241	0.59247	(0,59)	Y,Z	420	7.65795	0.579044	(0,58)	X,Y	424	7.63898	0.579028	(0,58)	X,Z	423	6.51521	0.48057	(0,48)		415	3.47741	0.268705	(0,27)		429	1.91906	0.206923
	8	408	2.34653	0.217265	(0,22)	α	413	1.45728	0.166683	(0,17)		403	10.0103	0.590246	(0,59)		400	5.51085	0.340722	(0,34)		401	9.7717	0.624002	(0,62)	γ,δ	405	9.69638	0.63041	(0,63)	β,γ	404	9.68735	0.624403	(0,62)	β,δ	412	8.25117	0.562965	(0,56)		406	4.3052	0.299571	(0,30)		400	2.42144	0.213015
	9	427	2.86777	0.215314	(0,22)		443	1.78442	0.182253	(0,18)		422	12.0645	0.638091	(0,64)	θ	431	6.57618	0.357213	(0,36)		419	11.9599	0.668642	(0,67)	ζ,η,θ	416	11.9116	0.665802	(0,67)	ε,ζ	413	11.867	0.652951	(0,65)	ε,η	427	10.1966	0.586533	(0,59)		441	5.21464	0.322708	(0,32)		442	2.99509	0.227577
	10	412	3.46717	0.247866	(0,25)		407	2.13723	0.17423	(0,17)		414	14.2934	0.689992	(0,69)	λ,μ,ξ	410	7.75506	0.382842	(0,38)		417	14.402	0.772049	(0,77)	κ,ξ	415	14.3239	0.762457	(0,76)	ι,κ,λ	423	14.2797	0.777184	(0,78)	ι,μ	399	12.237	0.622591	(0,62)		410	6.20032	0.350194	(0,35)		426	3.62421	0.241911
S3 Table. Pressure generated for flows -10 to 10 L/min through complete and disassembled systems. Pressure measured at the patient interface and presented as means with standard deviation (SD) for flows using 1 L/min intervals (bins). Statistical comparison was performed for each flow category, including all systems and submersion depths. Letters (a-z, A-Z, α-ξ) indicate no statistical difference…
[truncated: 7 more columns]
