# Supplementary material for: Infant CPAP for low-income countries: An experimental comparison of standard bubble CPAP and the Pumani system
Source: PLoS One. 2018 May 16;13(5):e0196683. doi: 10.1371/journal.pone.0196683 (PMC5955547; doi:10.1371/journal.pone.0196683)
Supplement: S4 Table — Pressure measured at the patient interface and presented as means with standard deviation (SD) for flows using 1 L/min intervals (bins). Statistical comparison was performed for each flow category, including all systems and submersion depths. Letters (a-z) indicate no statistical difference (ANOVA with Bonferroni correction). For flow categories -1, 0 and 1 L/min, multiple comparisons were not significant (indicated by *). (XLSX) [file pone.0196683.s004.xlsx]

## Sheet: Sheet1
		0 cm					3.0 cm					5.0 cm					7.0 cm
		pressure [cm H2O]					pressure [cm H2O]					pressure [cm H2O]					pressure [cm H2O]
		n	Mean	Standard Deviation	SD		n	Mean	Standard Deviation	SD		n	Mean	Standard Deviation	SD		n	Mean	Standard Deviation	SD
Diamedica	-10	358	-1.28333	0.159231	(0,16)		575	2.63176	0.61838	(0,62)		526	4.603	0.665993	(0,67)		554	6.7262	0.672551	(0,67)
Flow [L/min]	-9	459	-1.09677	0.167986	(0,17)		309	3.23182	0.49543	(0,50)		315	5.25491	0.489625	(0,49)		346	7.46782	0.469809	(0,47)
	-8	451	-0.874786	0.162071	(0,16)	a	419	3.30192	0.471241	(0,47)		442	5.46606	0.428864	(0,43)		353	7.75767	0.383784	(0,38)
	-7	462	-0.629501	0.165359	(0,17)	b	455	3.5003	0.481609	(0,48)		431	5.71708	0.397793	(0,40)		459	7.95829	0.439977	(0,44)
	-6	396	-0.394649	0.16312	(0,16)	c	442	3.78842	0.446737	(0,45)		432	5.93692	0.477246	(0,48)	d	498	8.19184	0.45328	(0,45)
	-5	472	-0.135476	0.156142	(0,16)		447	4.03256	0.4755	(0,48)		436	6.13126	0.419746	(0,42)		403	8.48635	0.485434	(0,49)
	-4	446	0.115285	0.160507	(0,16)	g	458	4.2699	0.482681	(0,48)	h	456	6.41284	0.460867	(0,46)	i	455	8.64944	0.50577	(0,51)	j
	-3	426	0.359593	0.165275	(0,17)	k	466	4.52008	0.45324	(0,45)	l	509	6.64173	0.5362	(0,54)	m,n	421	8.90101	0.569942	(0,57)	o
	-2	479	0.616084	0.161416	(0,16)	p	392	4.73475	0.452639	(0,45)	q,r	375	6.90229	0.50844	(0,51)		439	9.09129	0.604178	(0,60)	s
	-1	416	0.875926	0.176753	(0,18)	*	420	4.96059	0.534067	(0,53)	*	470	7.0857	0.546783	(0,55)	*	452	9.33443	0.648478	(0,65)
	0	576	1.16682	0.169279	(0,17)	*	476	5.14493	0.476346	(0,48)	*	482	7.33955	0.562053	(0,56)	*	471	9.52916	0.613038	(0,61)
	1	423	1.48192	0.176268	(0,18)	*	512	5.48537	0.542174	(0,54)	*	449	7.62184	0.641627	(0,64)	*	466	9.837	0.628243	(0,63)
	2	464	1.85702	0.191548	(0,19)		501	5.83731	0.578199	(0,58)		429	7.93503	0.685878	(0,69)		432	10.0307	0.695885	(0,70)
	3	454	2.23894	0.191212	(0,19)		431	6.15096	0.549814	(0,55)		467	8.33051	0.68586	(0,69)		485	10.4917	0.712172	(0,71)
	4	449	2.66701	0.186434	(0,19)		437	6.47469	0.576677	(0,58)		472	8.58519	0.770148	(0,77)		451	10.9246	0.776159	(0,78)
	5	486	3.12698	0.212083	(0,21)		459	6.83258	0.538348	(0,54)		509	8.9893	0.737599	(0,74)		494	11.1501	0.804878	(0,80)
	6	440	3.60227	0.210116	(0,21)		482	7.2895	0.562077	(0,56)		423	9.43592	0.719936	(0,72)		447	11.7444	0.777635	(0,78)
	7	482	4.10813	0.214212	(0,21)		422	7.75769	0.56567	(0,57)		462	9.81309	0.689022	(0,69)		452	12.0729	0.764171	(0,76)
	8	443	4.66373	0.231211	(0,23)		471	8.13045	0.610296	(0,61)		420	10.249	0.68399	(0,68)		423	12.4976	0.813174	(0,81)
	9	473	5.23724	0.228194	(0,23)		465	8.62573	0.578199	(0,58)	w	434	10.6373	0.665738	(0,67)	x	439	12.9196	0.772161	(0,77)
	10	471	5.87083	0.244526	(0,24)		365	8.95486	0.464157	(0,46)	y	352	11.0074	0.566048	(0,57)	z	377	13.1417	0.71036	(0,71)
Fisher-Paykel	-10	275	-0.277494	0.159219	(0,16)		231	3.5145	1.02956	(1,03)		254	5.42263	0.945399	(0,95)		303	7.68661	1.3261	(1,33)
Flow [L/min]	-9	203	-0.181771	0.149007	(0,15)		252	3.6315	1.10065	(1,10)		273	5.80523	1.11213	(1,11)		342	7.95111	1.43296	(1,43)
	-8	210	-0.0876699	0.145261	(0,15)		306	3.82569	1.23186	(1,23)		277	6.12012	1.4473	(1,45)		354	8.20893	1.61178	(1,61)
	-7	209	0.0158688	0.146876	(0,15)		283	3.91673	1.48563	(1,49)		330	6.13859	1.33055	(1,33)		334	8.29263	1.58297	(1,58)
	-6	247	0.0863966	0.148169	(0,15)	e	281	4.32118	1.56165	(1,56)		320	6.08657	1.55652	(1,56)	d	275	8.60192	1.75157	(1,75)
	-5	240	0.206141	0.154661	(0,15)	f	347	4.28947	1.61369	(1,61)		318	6.38632	1.5052	(1,51)		337	8.8443	1.8928	(1,89)
	-4	341	0.329429	0.163336	(0,16)	g	299	4.45568	1.86979	(1,87)	h	319	6.39446	1.75345	(1,75)	i	357	8.66809	1.73133	(1,73)	j
	-3	355	0.465663	0.163352	(0,16)	k	381	4.16997	1.55363	(1,55)		394	6.48896	1.75868	(1,76)	m	382	8.99691	2.01742	(2,02)	o
	-2	457	0.651658	0.159123	(0,16)	p	311	4.51377	1.82477	(1,82)	q,v	369	6.49194	1.88637	(1,89)	t	330	8.9243	2.12951	(2,13)	s,u
	-1	432	0.856413	0.166311	(0,17)	*	322	4.79241	1.74044	(1,74)	*	338	6.94599	1.79338	(1,79)	*	326	8.94036	2.14334	(2,14)
	0	573	1.06736	0.159494	(0,16)	*	378	4.88878	1.78116	(1,78)	*	374	6.84915	1.85912	(1,86)	*	318	9.47379	2.12971	(2,13)
	1	418	1.29395	0.162473	(0,16)	*	410	5.05212	1.72705	(1,73)	*	346	7.29104	2.02883	(2,03)	*	399	9.2382	2.26211	(2,26)
	2	459	1.53616	0.164343	(0,16)		416	4.92725	1.90841	(1,91)		416	7.43709	1.99463	(1,99)		365	9.62938	2.33191	(2,33)
	3	450	1.81551	0.168268	(0,17)		379	5.43927	1.79657	(1,80)		420	7.26158	1.86728	(1,87)		397	9.56895	2.14192	(2,14)
	4	465	2.11629	0.176164	(0,18)		408	5.73378	1.82197	(1,82)		392	7.64857	1.77445	(1,77)		384	9.94921	2.32101	(2,32)
	5	467	2.4344	0.185748	(0,19)		434	6.04124	1.75228	(1,75)		375	8.09857	1.78236	(1,78)		382	10.0824	2.20531	(2,21)
	6	449	2.79695	0.18575	(0,19)		425	6.12486	1.79054	(1,79)		354	8.40008	2.14231	(2,14)		416	10.2466	2.29074	(2,29)
	7	472	3.16712	0.187057	(0,19)		419	6.18069	1.75531	(1,76)		418	8.50257	2.03228	(2,03)		372	10.4417	2.15607	(2,16)
	8	444	3.58409	0.212342	(0,21)		383	6.53122	1.64915	(1,65)		353	8.61217	1.89839	(1,90)		321	10.8217	2.30203	(2,30)
	9	489	4.04567	0.201641	(0,20)		354	6.70316	1.51901	(1,52)		370	8.62925	1.7955	(1,80)	w	347	10.8645	2.11652	(2,12)	x
	10	466	4.54358	0.220446	(0,22)		324	7.00843	1.55753	(1,56)		303	8.86223	1.75652	(1,76)	y	299	11.021	1.9893	(1,99)	z
Pumani	-10	449	-5.12419	0.542731	(0,54)		412	-3.41595	0.508012	(0,51)		403	-2.57313	0.441249	(0,44)		414	-2.34375	0.439573	(0,44)
Flow [L/min]	-9	427	-3.68116	0.461538	(0,46)		445	-2.2292	0.431672	(0,43)		398	-1.54625	0.327418	(0,33)		427	-1.29307	0.309925	(0,31)
	-8	446	-2.3646	0.424862	(0,42)		443	-1.2214	0.322463	(0,32)		450	-0.877684	0.25598	(0,26)	a	402	-0.63133	0.263423	(0,26)
	-7	432	-1.25353	0.329324	(0,33)		407	-0.599594	0.271742	(0,27)	b	430	-0.241369	0.339582	(0,34)		448	0.352512	0.415545	(0,42)
	-6	427	-0.56102	0.197138	(0,20)	c	484	0.185362	0.525837	(0,53)	e	465	0.816534	0.459068	(0,46)		446	1.7447	0.51782	(0,52)
	-5	440	0.0744518	0.28811	(0,29)	f	429	1.466	0.773142	(0,77)		428	2.21116	0.615863	(0,62)		437	3.25916	0.566151	(0,57)
	-4	463	1.22303	0.416684	(0,42)		445	2.85822	0.853441	(0,85)		477	3.83912	0.965236	(0,97)		450	4.88815	0.76477	(0,76)
	-3	473	2.71932	0.522943	(0,52)		469	4.52894	0.941603	(0,94)	l	452	5.60729	1.04654	(1,05)		487	6.75989	1.02762	(1,03)	n
	-2	469	4.50887	0.560136	(0,56)	r,v	462	6.58862	1.15785	(1,16)	t	465	7.59255	1.3298	(1,33)		457	8.77483	1.09628	(1,10)	u
	-1	433	6.45664	0.634956	(0,63)	*	455	8.61616	1.45065	(1,45)	*	444	9.62089	1.34596	(1,35)	*	422	10.8337	1.19055	(1,19)
	0	581	8.66117	0.698008	(0,70)	*	534	10.7665	1.20471	(1,20)	*	528	11.7135	1.23355	(1,23)	*	573	13.0567	1.23673	(1,24)
	1	417	10.9738	0.707283	(0,71)	*	478	13.2985	1.60998	(1,61)	*	446	14.1046	1.47821	(1,48)	*	451	15.6389	1.55078	(1,55)
	2	454	13.2895	0.817736	(0,82)		411	15.7408	1.51243	(1,51)		468	16.7502	1.51279	(1,51)		427	18.011	1.40514	(1,41)
	3	456	15.8145	0.862218	(0,86)		457	18.3248	1.95478	(1,95)		433	19.2647	1.63251	(1,63)		432	20.5325	1.47678	(1,48)
	4	458	18.4471	0.956362	(0,96)		463	20.8889	1.74585	(1,75)		450	21.8997	1.78512	(1,79)		473	23.2315	1.63161	(1,63)
	5	435	21.1915	1.03081	(1,03)		421	23.717	1.74916	(1,75)		462	24.5739	1.71707	(1,72)		439	26.0065	1.63054	(1,63)
	6	456	24.1718	1.14786	(1,15)		433	26.5334	1.93153	(1,93)		445	27.7295	1.80628	(1,81)		446	29.096	1.92977	(1,93)
	7	464	27.4079	1.20392	(1,20)		465	29.672	1.74033	(1,74)		447	30.8375	1.85281	(1,85)		453	32.0662	1.91319	(1,91)
	8	434	30.8255	1.24195	(1,24)		467	33.3308	2.03175	(2,03)		433	34.1334	1.98018	(1,98)		431	35.2153	1.81158	(1,81)
	9	484	34.3392	1.27876	(1,28)		464	36.6897	1.7671	(1,77)		480	37.6015	2.02536	(2,03)		476	38.8691	1.86017	(1,86)
	10	609	38.1117	1.0845	(1,08)		499	40.13	1.26293	(1,26)		460	40.7944	1.36811	(1,37)		484	42.1427	1.42792	(1,43)
S4 Table. Pressure generated for added flows -10 to 10 L/min with a fresh gas flow of 10 L/min at fixed submersion depths (0, 3.0, 5.0, 7.0 cm). Pressure measured at the patient interface and presented as means with standard deviation (SD) for flows using 1 L/min intervals (bins). Statistical comparison was performed for each flow category, including all systems and submersion depths. Letters (a-…
