# Supplementary material for: Infant CPAP for low-income countries: An experimental comparison of standard bubble CPAP and the Pumani system
Source: PLoS One. 2018 May 16;13(5):e0196683. doi: 10.1371/journal.pone.0196683 (PMC5955547; doi:10.1371/journal.pone.0196683)
Supplement: S5 Table — Pressure measured at the patient interface and presented as means with standard deviation (SD) for flows using 1 L/min intervals (bins). In the Pumani and Fisher-Paykel data had to be truncated to avoid negative pressures and water leaving the bottle. Statistical comparisons were performed for each flow category, including all systems and submersion depths. There were small differences between the two traditional bubble CPAP systems resulting in a large number of non significant comparisons (75 in total). These were not indicated in the table. In comparisons involving the Pumani, letters (a-f) indicate no statistical difference (ANOVA with Bonferroni correction). (XLSX) [file pone.0196683.s005.xlsx]

## Sheet: Sheet1
		0 LPM					6 LPM					8 LPM					10 LPM
		pressure [cm H2O]					pressure [cm H2O]					pressure [cm H2O]					pressure [cm H2O]
		n	Mean	SD	SD		n	Mean	SD	SD		n	Mean	SD	SD		n	Mean	SD	SD
Diamedica	-10																612	3.45723	0.65147	(0,65)
[L/min]	-9																434	4.14502	0.500394	(0,50)
	-8											521	4.26916	0.350871	(0,35)		431	4.46915	0.36997	(0,37)
	-7											330	4.63266	0.369065	(0,37)		471	4.66864	0.435018	(0,44)
	-6						471	4.28496	0.38178	(0,38)		490	4.6564	0.380251	(0,38)		423	4.81266	0.439767	(0,44)
	-5						354	4.81197	0.369981	(0,37)		448	4.89836	0.378687	(0,38)		473	5.02761	0.437371	(0,44)
	-4						432	4.81005	0.378786	(0,38)		442	4.96955	0.401276	(0,40)		432	5.24615	0.494735	(0,49)
	-3						463	5.00341	0.357605	(0,36)	a	457	5.18731	0.411382	(0,41)		482	5.36881	0.479665	(0,48)
	-2						500	5.13802	0.339001	(0,34)		461	5.31586	0.406487	(0,41)		457	5.56064	0.468047	(0,47)
	-1						402	5.23951	0.370352	(0,37)		444	5.50409	0.426585	(0,43)		433	5.77927	0.494723	(0,49)
	0						458	5.41047	0.370584	(0,37)		457	5.66845	0.437574	(0,44)	e	432	5.9297	0.445137	(0,45)	f
	1						482	5.55454	0.377645	(0,38)		484	5.91308	0.490325	(0,49)		519	6.21469	0.572354	(0,57)
	2						486	5.7726	0.364615	(0,36)		433	6.13818	0.518103	(0,52)		479	6.468	0.56388	(0,56)
	3						426	6.05945	0.427583	(0,43)		505	6.39537	0.575265	(0,58)		454	6.80881	0.581351	(0,58)
	4						475	6.31096	0.428495	(0,43)		475	6.60843	0.524273	(0,52)		469	7.05815	0.559391	(0,56)
	5						466	6.56632	0.486955	(0,49)		457	6.99693	0.631307	(0,63)		449	7.47718	0.634301	(0,63)
	6						506	6.84781	0.543392	(0,54)		430	7.35615	0.58097	(0,58)		462	7.81759	0.632454	(0,63)
	7						398	7.24372	0.566235	(0,57)		468	7.64245	0.645904	(0,65)		473	8.1925	0.632143	(0,63)
	8						484	7.53531	0.607009	(0,61)		501	8.07677	0.595464	(0,60)		422	8.65778	0.680842	(0,68)
	9						461	7.92059	0.589527	(0,59)		441	8.48652	0.678313	(0,68)		388	8.93656	0.674586	(0,67)
	10						451	8.44337	0.678888	(0,68)		462	9.01167	0.752628	(0,75)		394	9.22037	0.527351	(0,53)
Fisher-Paykel	-10																628	3.99647	0.670273	(0,67)
[L/min]	-9																532	4.8689	0.6266	(0,63)
	-8											535	4.68922	0.494414	(0,49)		472	5.12652	0.897334	(0,90)
	-7											510	4.97037	0.60724	(0,61)		501	5.43378	1.08748	(1,09)
	-6						463	5.62432	1.40642	(1,41)		497	5.17879	0.817855	(0,82)		477	5.65888	1.47208	(1,47)
	-5						415	5.74789	1.29553	(1,30)		497	5.35656	1.09707	(1,10)		442	5.79839	1.45288	(1,45)
	-4						455	5.87965	1.50235	(1,50)		449	5.68859	1.27449	(1,27)		449	5.90694	1.73302	(1,73)
	-3						410	6.00807	1.56424	(1,56)	b	472	5.80185	1.42748	(1,43)	c	421	6.1392	1.78985	(1,79)	d
	-2						463	6.02599	1.45663	(1,46)		440	5.91112	1.51472	(1,51)		411	6.23442	1.97596	(1,98)
	-1						422	6.28335	1.74198	(1,74)		449	6.11302	1.649	(1,65)		426	6.34017	2.03691	(2,04)
	0						428	6.23579	1.69927	(1,70)		432	6.04096	1.67346	(1,67)		462	6.5072	1.9982	(2,00)
	1						428	6.52027	1.69286	(1,69)		456	6.47384	1.80507	(1,81)		456	6.509	2.02001	(2,02)
	2						412	6.76979	1.93315	(1,93)		423	6.44419	1.81633	(1,82)		439	6.92785	2.08948	(2,09)
	3						398	7.09556	1.91167	(1,91)		451	6.70564	1.89603	(1,90)		434	7.06929	2.13915	(2,14)
	4						401	7.24778	1.98737	(1,99)		439	6.9794	1.86204	(1,86)		390	7.20736	2.07667	(2,08)
	5						417	7.19143	1.88444	(1,88)		415	7.19713	2.03498	(2,03)		347	7.33135	2.01955	(2,02)
	6						425	7.61678	2.01139	(2,01)		376	7.37837	1.9113	(1,91)		369	7.61822	2.02866	(2,03)
	7						387	7.60593	1.75229	(1,75)		409	7.51267	1.96008	(1,96)		364	7.69745	2.04313	(2,04)
	8						339	7.75918	1.79496	(1,79)		444	7.56921	2.0246	(2,02)		339	7.78726	1.91548	(1,92)
	9						334	8.00591	1.62563	(1,63)		341	7.81797	1.9511	(1,95)		300	7.99648	1.83399	(1,83)
	10						382	8.06428	1.54982	(1,55)		374	7.93721	1.9005	(1,90)		338	7.95237	1.68117	(1,68)
Pumani	-10						506	-8.01894	0.58922	(0,59)		511	-6.07586	0.720281	(0,72)		480	-3.41054	0.47417	(0,47)
[L/min]	-9						424	-6.20954	0.502625	(0,50)		453	-4.07202	0.68625	(0,69)		430	-2.04389	0.377878	(0,38)
	-8						459	-4.60405	0.507029	(0,51)		475	-2.33597	0.597027	(0,60)		439	-1.09045	0.278393	(0,28)
	-7						462	-2.99513	0.534161	(0,53)		419	-1.04778	0.36127	(0,36)		429	-0.498281	0.213567	(0,21)
	-6						443	-1.57635	0.420665	(0,42)		415	-0.363072	0.205692	(0,21)		449	0.32419	0.354503	(0,35)
	-5						421	-0.571485	0.264942	(0,26)		468	0.462745	0.355584	(0,36)		435	1.54954	0.514177	(0,51)
	-4						432	0.141286	0.346215	(0,35)		432	1.63479	0.408784	(0,41)		449	3.04671	0.592839	(0,59)
	-3						470	1.30779	0.523922	(0,52)		429	2.96046	0.506759	(0,51)		459	4.79961	0.723468	(0,72)	a
	-2						466	2.76679	0.523061	(0,52)		462	4.51459	0.604194	(0,60)		443	6.75086	0.827038	(0,83)
	-1						376	4.35154	0.490521	(0,49)		438	6.34904	0.781528	(0,78)	b,c,d	415	8.81252	0.964312	(0,96)
	0						562	5.77018	0.51366	(0,51)	e,f	517	8.12268	0.703382	(0,70)		552	11.004	0.929609	(0,93)
	1						412	7.44596	0.670292	(0,67)		448	10.2034	0.971867	(0,97)		409	13.4155	1.17706	(1,18)
	2						428	9.10289	0.75585	(0,76)		411	12.2037	0.871914	(0,87)		431	15.7131	1.15662	(1,16)
	3						443	10.9075	0.741128	(0,74)		429	14.3403	0.963856	(0,96)		416	18.2913	1.16363	(1,16)
	4						443	12.8133	0.821507	(0,82)		433	16.5813	1.03179	(1,03)		440	20.9663	1.28652	(1,29)
	5						429	14.9271	0.935675	(0,94)		427	19.0371	1.07768	(1,08)		443	23.7889	1.36089	(1,36)
	6						437	17.3262	1.0596	(1,06)		433	21.702	1.33691	(1,34)		421	26.8286	1.41285	(1,41)
	7						430	19.9681	1.17551	(1,18)		435	24.6435	1.40203	(1,40)		417	29.874	1.46138	(1,46)
	8						432	22.7672	1.2374	(1,24)		427	27.7583	1.49249	(1,49)		440	33.1298	1.52478	(1,52)
	9						440	25.9973	1.34958	(1,35)		428	31.1358	1.58064	(1,58)		439	36.8313	1.63361	(1,63)
	10						448	29.1957	1.4013	(1,40)		487	34.5594	1.61406	(1,61)		482	40.5465	1.65694	(1,66)
Rusch 3.0 mm	-10	436	-15.2991	0.777519	(0,78)
[L/min]	-9	424	-12.8334	0.672889	(0,67)
	-8	417	-10.6192	0.641589	(0,64)
	-7	430	-8.62628	0.55905	(0,56)
	-6	407	-6.904	0.496456	(0,50)
	-5	412	-5.2729	0.481873	(0,48)
	-4	434	-3.7639	0.432783	(0,43)
	-3	407	-2.46252	0.378596	(0,38)
	-2	425	-1.36736	0.309975	(0,31)
	-1	388	-0.508139	0.263651	(0,26)
	0	513	0.021822	0.180234	(0,18)
	1	387	0.53386	0.249807	(0,25)
	2	425	1.32544	0.302777	(0,30)
	3	421	2.30611	0.349798	(0,35)
	4	423	3.46341	0.39536	(0,40)
	5	415	4.82334	0.444449	(0,44)
	6	427	6.3914	0.506214	(0,51)
	7	424	8.09517	0.539115	(0,54)
	8	403	10.0103	0.590246	(0,59)
	9	422	12.0645	0.638091	(0,64)
	10	414	14.2934	0.689992	(0,69)
S5 Table. Pressure generated for flows -10 to 10 L/min with fixed driver flows (0, 6, 8, 10 LPM). Pressure measured at the patient interface and presented as means with standard deviation (SD) for flows using 1 L/min intervals (bins). In the Pumani and Fisher-Paykel data had to be truncated to avoid negative pressures and water leaving the bottle. Statistical comparisons were performed for each f…
