# Supplementary material for: Infant CPAP for low-income countries: An experimental comparison of standard bubble CPAP and the Pumani system
Source: PLoS One. 2018 May 16;13(5):e0196683. doi: 10.1371/journal.pone.0196683 (PMC5955547; doi:10.1371/journal.pone.0196683)
Supplement: S6 Table — Total imposed work of breathing (WOB) measured for individual breaths and presented as means with standard deviation (SD) compiled in 1 cm H2O intervals (bins). Statistical comparisons were performed for each flow bin, including all systems and submersion depths. Letters (a-z, A-D) indicate no statistical difference (ANOVA with Bonferroni correction). (XLSX) [file pone.0196683.s006.xlsx]

## Sheet: Sheet1
		6 LPM					8 LPM					10 LPM
		total iWOB [mJ/breath]					total iWOB [mJ/breath]					total iWOB [mJ/breath]
		n	Mean	Standard Deviation	SD		n	Mean	Standard Deviation	SD		n	Mean	Standard Deviation	SD
Diamedica	3	19	6.51145	0.106083	(0,11)	a,b,c,d	16	7.41189	0.0842668	(0,08)	a,e,f	24	8.46048	0.0839968	(0,08)
[cm H2O]	4	31	6.55826	0.188517	(0,19)	i,j	24	7.44998	0.0725815	(0,07)	k	22	8.50177	0.107308	(0,11)
	5	30	6.65966	0.249126	(0,25)	m,n	25	7.46625	0.111972	(0,11)	o	18	8.55446	0.101878	(0,10)
	6	22	6.55338	0.215601	(0,22)	q,r	24	7.44309	0.138601	(0,14)	s	19	8.62261	0.117306	(0,12)
	7	28	6.66345	0.306528	(0,31)	u	25	7.40957	0.129108	(0,13)	v	25	8.6456	0.209306	(0,21)
	8	30	6.74732	0.334683	(0,33)	w	30	7.4587	0.15363	(0,15)	x	29	8.63573	0.16858	(0,17)
	9	51	6.99271	0.394374	(0,39)	y	39	7.51017	0.201606	(0,20)	z	32	8.65005	0.274402	(0,27)
	10	3	6.9441	0.48605	(0,49)	A,B,C	24	7.50996	0.249346	(0,25)	A,D	54	8.77538	0.359372	(0,36)
	11
	12
	13
	14
Fisher-Paykel	3	16	6.32299	0.272438	(0,27)	b,g	20	6.61313	0.267163	(0,27)	c,e,g,h	29	7.28303	0.196564	(0,20)	d,f,h
[cm H2O]	4	24	6.15997	0.395307	(0,40)	i,l	40	6.61914	0.238225	(0,24)	j,l	27	7.39165	0.252442	(0,25)	k
	5	21	6.1565	0.419652	(0,42)	m,p	27	6.61071	0.347716	(0,35)	n,p	23	7.46758	0.404046	(0,40)	o
	6	24	6.14915	0.557944	(0,56)	q,t	28	6.58055	0.378883	(0,38)	r,t	23	7.56327	0.492013	(0,49)	s
	7	24	5.93895	0.384764	(0,38)		23	6.53428	0.414506	(0,41)	u	20	7.65097	0.657768	(0,66)	v
	8	25	5.89228	0.568798	(0,57)		29	6.36357	0.527248	(0,53)	w	26	7.49458	0.85127	(0,85)	x
	9	27	5.82202	0.42541	(0,43)		36	6.40762	0.609336	(0,61)		28	7.26514	0.633675	(0,63)	y,z
	10	32	5.87429	0.748856	(0,75)		25	6.43533	0.761685	(0,76)	B	30	7.43212	0.859479	(0,86)	C,D
	11
	12
	13
	14
NeoPuff	3	47	18.0305	1.30428	(1,30)		36	15.9939	1.35419	(1,35)		34	13.8993	1.20351	(1,20)
[cm H2O]	4	38	22.7127	1.19206	(1,19)		34	20.6062	1.23181	(1,23)		28	18.1552	1.06224	(1,06)
	5	25	26.4104	0.91705	(0,92)		36	24.3044	1.01613	(1,02)		29	21.6375	0.967526	(0,97)
	6	28	29.5684	0.726395	(0,73)		29	27.6489	0.801229	(0,80)		30	24.883	0.930743	(0,93)
	7	31	32.3062	0.554797	(0,55)		29	30.2619	0.779743	(0,78)		36	27.3224	0.683169	(0,68)
	8	36	34.1565	0.479366	(0,48)		24	32.3227	0.647179	(0,65)		24	30.1361	0.647012	(0,65)
	9	44	35.5801	0.397815	(0,40)		17	33.941	0.410319	(0,41)		24	31.8989	0.576537	(0,58)
	10	38	36.6424	0.239796	(0,24)		12	35.1563	0.254436	(0,25)		49	33.7866	0.368466	(0,37)
	11
	12
	13
	14
Pumani	3
[cm H2O]	4	18	31.432	0.273234	(0,27)
	5	33	32.7774	0.562524	(0,56)
	6	54	35.1601	0.699763	(0,70)		7	38.2964	0.0192145	(0,02)
	7	79	36.7312	0.305903	(0,31)		33	39.5873	0.502513	(0,50)
	8	6	37.6633	0.0654211	(0,07)		23	41.2197	0.364671	(0,36)
	9						36	42.4346	0.312755	(0,31)
	10						43	43.3446	0.299737	(0,30)		35	47.5982	0.363008	(0,36)
	11						26	44.0257	0.188302	(0,19)		42	48.6546	0.282001	(0,28)
	12											43	49.553	0.26917	(0,27)
	13											64	50.2533	0.214235	(0,21)
	14											68	50.9001	0.23376	(0,23)
S6 Table. Work of breathing for each system at different levels of CPAP. Total imposed work of breathing (WOB) measured for individual breaths and presented as means with standard deviation (SD) compiled in 1 cm H2O intervals (bins). Statistical comparisons were performed for each flow bin, including all systems and submersion depths. Letters (a-z, A-D) indicate no statistical difference (ANOVA w…
